# Supplementary material for: Circulating tumor DNA analysis depicts subclonal architecture and genomic evolution of small cell lung cancer
Source: Nat Commun. 2018 Aug 6;9:3114. doi: 10.1038/s41467-018-05327-w (PMC6079068; doi:10.1038/s41467-018-05327-w)
Supplement: Supplementary file 4 — Supplementary Data 1 [file 41467_2018_5327_MOESM4_ESM.xlsx]

## Sheet: 工作表1
Supplementary Data 1. Patient characteristics
Patient ID	Age	Gender	Stage_VALG	Stage_UICC	Smoking status	Baseline tumor burden(mm)	Surgury	First-line chemotherapy	First-line response	Chest-radiation	PFS of first-line therapy (months)	OS (months)	last follow-up data	Status (at time of last follow-up)	TP53 status	RB1 status	ctDNA level	Baseline Plasma DNA yield ng/ml
CA102	65	male	LD	IIIA	current	100.2	no	yes	PR	yes	10	11	2017-03-10	Dead	MT	MT	0.07904	37.92
CA108	62	female	ED	IIIB	no	102.2	no	yes	PR	no	3.3	3.3	2017-03-10	Die of other reason	MT	MT	0.11587	58.8
CA115	57	male	ED	IIIB	current	57.8	no	yes	PR	yes	6	8.1	2017-03-10	Dead	MT	MT	0.29221	250.4
CA122	68	female	ED	IIIB	no	80.4	no	yes	PR	yes	11	22	2017-03-10	Survival	MT	MT	0.03797	45.2
CA141	50	male	LD	IIIB	current	62.1	no	yes	PR	yes	3.7	15.7	2017-03-10	Dead	MT	MT	0.56742	62.4
CA158	43	male	ED	IV	current	135.3	no	yes	PR	yes	6	18.1	2017-03-10	Dead	MT	MT	0.3617	24.8
CA159	35	male	ED	IV	no	56.5	no	yes	PD	yes	1.5	2.1	2017-03-10	Dead	WT	WT	0.01158	54.8
CA170	47	female	LD	IA	no	23	yes	no	NA	unknown	NA	17	2017-03-10	Survival	WT	WT	0.00708	26.56
CA173	62	male	LD	IIIB	current	65.5	no	unknown	NA	unknown	NA	18.0	2017-03-10	Survival	MT	WT	0.20433	26.16
CA174	64	male	LD	IIIA	current	85.6	no	yes	PR	yes	9.5	17.8	2017-03-10	Survival	MT	MT	0.06645	17.84
CA176	42	male	ED	IV	current	44.3	no	yes	PR	yes	10	16.6	2017-03-10	Survival	MT	WT	0.02173	18.32
CA177	58	male	LD	IIIA	current	95.6	no	yes	PR	yes	3	7.6	2017-03-10	Dead	MT	WT	0.21302	21.04
CA181	76	male	LD	IIIA	current	91.5	no	yes	PR	yes	4	4.6	2017-03-10	Dead	MT	MT	0.21799	40.8
CA42	58	male	ED	IV	current	81	no	yes	PR	yes	10	25	2017-03-10	Survival	MT	WT	0.07759	33.3333
CA44	50	male	ED	IV	current	161.8	no	yes	PR(nCR)	yes	6.3	16	2017-03-10	Dead	MT	MT	0.54731	85.3333
CA50	73	female	LD	IIIB	current	77.1	no	no	NA	no	NA	2.2	2017-03-10	Dead	MT	MT	0.33737	150.667
CA53	69	male	LD	IIA	current	45.4	no	yes	PR	yes	10.3	25	2017-03-10	Dead	MT	WT	0.08053	20.2
CA55	62	male	ED	IV	current	66.4	no	yes	PR	yes	14	24.9	2017-03-10	Survival	MT	WT	0.11624	42.3333
CA5	47	male	LD	IIIa	current	92.3	no	yes	PR	yes	5.5	7	2017-03-10	Dead	MT	MT	0.15358	33.6667
CA75	70	male	ED	IV	no	94.6	no	yes	PR	yes	5.3	6.3	2017-03-10	Dead	MT	MT	0.858	209.6
CA79	50	male	LD	IIIB	current	84.8	no	yes	PR	yes	5.7	14.7	2017-03-10	Dead	MT	MT	0.69737	73.6
CA97	56	male	ED	IV	former	72.2	no	yes	PR	no	5.2	9.3	2017-03-10	Dead	MT	MT	0.43763	132
