# Supplementary material for: Circulating tumor DNA analysis depicts subclonal architecture and genomic evolution of small cell lung cancer
Source: Nat Commun. 2018 Aug 6;9:3114. doi: 10.1038/s41467-018-05327-w (PMC6079068; doi:10.1038/s41467-018-05327-w)
Supplement: Supplementary file 5 — Supplementary Data 2 [file 41467_2018_5327_MOESM5_ESM.xlsx]

## Sheet: 工作表1
Supplementary Data 2. Gene list
1	2	3	4	5	6	7	8	9	10	11	12
ABCC11	ABL1	ABL2	ACIN1	ACVR1B	AKT1	AKT2	AKT3	ALK	APC	AR	ARAF
ARFRP1	ARID1A	ARID1B	ARID2	ASXL1	ATM	ATP9A	ATR	ATRX	AURKA	AURKB	AXIN1
AXIN2	AXL	B2M	BAK1	BAP1	BARD1	BCL2	BCL2L1	BCL2L11	BCL2L2	BCL6	BCOR
BCORL1	BCR	BLM	BMPR1A	BRAF	BRCA1	BRCA2	BRD2	BRD3	BRD4	BRIP1	BTG1
BTK	C11orf30	C15orf55	C1QA	C1S	CARD11	CASP8	CBFB	CBL	CBLB	CCDC6	CCND1
CCND2	CCND3	CCNE1	CD274	CD79A	CD79B	CDC73	CDH1	CDH23	CDK12	CDK13	CDK4
CDK6	CDK8	CDKN1A	CDKN1B	CDKN2A	CDKN2B	CDKN2C	CEBPA	CEP55	CHD2	CHD4	CHEK1
CHEK2	CIC	CREBBP	CRKL	CRLF2	CSF1R	CTCF	CTNNA1	CTNNB1	CUL3	CYLD	CYP24A1
CYP4A11	DAXX	DDR1	DDR2	DICER1	DNAH3	DNMT1	DNMT3A	DOT1L	EGFR	ELAC2	EML4
EP300	EPCAM	EPHA2	EPHA3	EPHA5	EPHA7	EPHB1	EPHB2	EPHB6	EPOR	ERBB2	ERBB3
ERBB4	ERCC1	ERCC2	ERCC3	ERG	ERRFI1	ESR1	ETV6	EWSR1	EXT1	EXT2	EZH2
FAM123B	FAM46C	FANCA	FANCC	FANCD2	FANCE	FANCF	FANCG	FANCL	FAS	FAT1	FBXW7
FCGR2A	FCGR2B	FCGR3A	FGF10	FGF14	FGF19	FGF23	FGF3	FGF4	FGF6	FGFR1	FGFR2
FGFR3	FGFR4	FH	FLCN	FLT1	FLT3	FLT4	FOXL2	FOXP1	FRS2	FUBP1	GAB2
GABRA6	GATA1	GATA2	GATA3	GATA4	GATA6	GID4	GLI1	GNA11	GNA13	GNAQ	GNAS
GPR124	GRIN2A	GRM3	GSK3B	H3F3A	HCLS1	HDAC1	HDAC4	HGF	HIF1A	HIST1H3B	HNF1A
HRAS	HSD17B3	HSD3B1	HSD3B2	HSP90AA1	ICOS	IDH1	IDH2	IGF1R	IGF2	IKBKE	IKZF1
IL6ST	IL7R	INHBA	INPP4B	IRF2	IRF4	IRS2	JAK1	JAK2	JAK3	JUN	KAT6A
KDM5A	KDM5C	KDM6A	KDR	KEAP1	KEL	KIF1B	KIF5B	KIT	KLF4	KLHL6	KNG1
KRAS	LIPT1	LMO1	LRP1B	LYN	LZTR1	MAGI2	MAP2K1	MAP2K2	MAP2K4	MAP3K1	MAPK1
MAPK3	MAX	MC1R	MCL1	MDM2	MDM4	MED12	MEF2B	MEN1	MET	MITF	MLH1
MLH3	MLL	MLL2	MLL3	MPL	MRE11A	MS4A1	MSH2	MSH6	MSR1	MTOR	MUTYH
MYC	MYCL1	MYCN	MYD88	NBN	NCOR1	NF1	NF2	NFE2L2	NFKBIA	NKX2-1	NOTCH1
NOTCH2	NOTCH3	NOTCH4	NPM1	NRAS	NSD1	NTRK1	NTRK2	NTRK3	NUP93	OR11G2	OR1L1
PAK3	PALB2	PARK2	PAX5	PBRM1	PCM1	PDCD1LG2	PDGFRA	PDGFRB	PDK1	PEX11A	PHF6
PIK3C2B	PIK3CA	PIK3CB	PIK3CG	PIK3R1	PIK3R2	PKD1L1	PLCG2	PML	PMS1	PMS2	POLD1
POLE	PPP2R1A	PRDM1	PREX2	PRKAA1	PRKAR1A	PRKCI	PRKDC	PRPF40B	PRSS8	PSMB1	PSMB5
PTCH1	PTCH2	PTEN	PTPN11	PTPRD	QKI	RAB35	RAC1	RAD50	RAD51	RAD51C	RAF1
RANBP2	RARA	RB1	RBM10	RET	RHEB	RICTOR	RNASEL	RNF10	RNF43	ROBO3	ROCK1
ROS1	RPS14	RPS6KB1	RPTOR	RUNX1	RUNX1T1	SDHA	SDHAF2	SDHB	SDHC	SDHD	SERPINB5
SETBP1	SETD2	SF1	SF3B1	SFXN4	SLIT2	SMAD2	SMAD3	SMAD4	SMARCA4	SMARCB1	SMO
SNCAIP	SOCS1	SOX10	SOX2	SOX9	SPEN	SPOP	SPRY4	SPTA1	SRC	SRD5A2	SRSF2
STAG2	STAT1	STAT3	STAT4	STK11	SUFU	SUZ12	SYK	TAF1	TBX3	TERC	TERT
TET2	TFG	TGFBR1	TGFBR2	TMEM127	TMPRSS2	TNFAIP3	TNFRSF14	TOP1	TOP2A	TP53	TPM3
TRAF7	TRRAP	TSC1	TSC2	TSHR	TSNARE1	TSPAN3	TYR	U2AF1	U2AF2	USPL1	VEGFA
VHL	WISP3	WSCD1	WT1	XPO1	XRCC1	ZBTB2	ZNF217	ZNF703	ZRSR2
