# Supplementary material for: Circulating tumor DNA analysis depicts subclonal architecture and genomic evolution of small cell lung cancer
Source: Nat Commun. 2018 Aug 6;9:3114. doi: 10.1038/s41467-018-05327-w (PMC6079068; doi:10.1038/s41467-018-05327-w)
Supplement: Supplementary file 8 — Supplementary Data 5 [file 41467_2018_5327_MOESM8_ESM.xlsx]

## Sheet: 工作表1
Supplementary Data 5. Clinicopathologic and molecular factors and their effects on Progression-Free-Survival and Overall-Survival by multivariate Cox proportional hazards regression analysis
Variable	Stratification	Progression-Free-Survival			Overall-Survival
		Univariate analysis	Multivariate analysis		Univariate analysis	Multivariate analysis
		p	HR (95% CI)	p	p	HR (95% CI)	p
Gender	male vs. female	0.263	NA	NA	0.437	NA	NA
Age, yr	<60 vs. >=60	0.032	0.408*	NA*	0.505	NA	NA
Smoking status	no vs. yes	0.601	NA	NA	0.795	NA	NA
Tumor stage	LD vs. ED	0.268	0.064*	NA*	0.46	0.439*	NA*
Tumor burden	lower vs. higher than median	0.184	0.500*	NA*	0.367	0.679*	NA*
Plasma DNA yield ng/ml	lower vs. higher than median	0.98	NA	NA	0.15	NA	NA
ctDNA level	higher vs. lower than median	0.002	8.403 (1.730-41.667)	0.008	0.012	4.717 (1.264-17.544)	0.021
HR, hazard ratio; 95% CI, 95% confidence interval.
Progression-Free-Survival: N=19 (patients recived first-line therapy)
Overall-Survival: N=22
Univariate analysis: log rank test
Multivariate analysis: cox regression (Forward: LR)
* Covariate included in the initial cox model
