# Supplementary material for: Circulating tumor DNA analysis depicts subclonal architecture and genomic evolution of small cell lung cancer
Source: Nat Commun. 2018 Aug 6;9:3114. doi: 10.1038/s41467-018-05327-w (PMC6079068; doi:10.1038/s41467-018-05327-w)
Supplement: Supplementary file 10 — Supplementary Data 7 [file 41467_2018_5327_MOESM10_ESM.xlsx]

## Sheet: 工作表1
Supplementary Data 7. Potential functional mutations specific to post-therapy ctDNA
Patient ID	Gene	cHGVS	pHGVS	Function predication	Previous reports	Cancer	References
CA5	RICTOR	c.3530G>A	p.S1177N	probably damaging	Rictor suppresses cisplatin-induced apoptosis and confers resistance by activating and stabilizing Akt.	Ovarian cancer	PMID: 24086535
CA44	RANBP2	c.5908G>A	p.G1970R	probably damaging	NA	NA	NA
CA44	NOTCH2	c.2885G>A	p.G962E	probably damaging	NA	NA	NA
CA44	ERCC3	c.950G>C	p.R317T	probably damaging	Using small RNA interference, stable knockdown and overexpression, and small-molecule inhibitors targeting xeroderma pigmentosum complementation group B (XPB), the DNA helicase encoded by ERCC3, we demonstrate that NER inhibition significantly increases sensitivity and overcomes resistance to alkylating agents in MM.	Multiple myeloma	PMID: 28588253
CA44	ERG	c.598C>T	p.H200Y	probably damaging	NA	NA	NA
CA44	SETD2	c.1222A>G	p.R408G	possibly damaging	SETD2 alterations impair DNA damage recognition and lead to resistance to chemotherapy in leukemia	Leukemia	PMID: 29018079
CA44	PIK3CB	c.2376_2377delCA	p.N792Kfs*5	Truncating	NA	NA	NA
CA44	XRCC1	c.1136G>A	p.R379H	possibly damaging	Protein expression of XRCC1 was significantly increased in cisplatin-resistant cells and independently contributed to cisplatin resistance.	Gastric cancer	PMID: 24525731
CA44	RAD51C	c.1001A>T	p.E334V	possibly damaging	Mammalian Rad51C contributes to DNA cross-link resistance, sister chromatid cohesion and genomic stability. Increased expression of Rad51c may confer resistance to chemotherapy and/or radiotherapy of NSCLC	Non-small cell lung cancer	PMID: 12000837; PMID: 27465554
CA44	TOP2A	c.1488_1498delTTCTCATAAGC	p.S497Dfs*6	Truncating	TOP2A overexpression in hepatocellular carcinoma correlates with chemoresistance	Liver cancer	PMID: 19003983
CA44	CIC	c.2780C>T	p.A927V	possibly damaging	NA	NA	NA
CA44	MLL2	c.11266C>T	p.Q3756*	Truncating	NA	NA	NA
CA75	EP300	c.4532A>G	p.N1511S	probably damaging	Cells lacking EP300 became more resistant to paclitaxel whereas EP300 overexpression increased their sensitivity to the drug	Breast cancer	PMID: 28341962
CA75	PRSS8	c.794G>A	p.R265H	probably damaging	Prostasin (PRSS8) may repress cancer cells and/or contribute to chemoresistance by modulating the CASP/P21-activated protein kinase (PAK2)-p34 pathway, and thereafter PAK2-p34/JNK/c-jun and PAK2-p34/mlck/actin signaling pathways.	Ovarian cancer	PMID: 24434518
CA75	PTCH1	c.3071T>C	p.L1024P	possibly damaging	NA	NA	NA
CA141	SPEN	c.950C>T	p.A317V	probably damaging	NA	NA	NA
CA141	ROS1	c.2495A>G	p.K832R	possibly damaging	NA	NA	NA
CA141	LRP1B	c.2023A>T	p.R675W	probably damaging	LRP1B Deletion in High-Grade Serous Ovarian Cancers Is Associated with Acquired Chemotherapy Resistance to Liposomal Doxorubicin	Ovarian cancer	PMID: 22896685
CA141	MEN1	c.344G>A	p.R115H	probably damaging	NA	NA	NA
CA158	MLL2	c.1694C>T	p.P565L	probably damaging	NA	NA	NA
